# Supplementary material for: Does Chronic Pancreatitis in Growing Pigs Lead to Articular Cartilage Degradation and Alterations in Subchondral Bone?
Source: Int J Mol Sci. 2024 Feb 6;25(4):1989. doi: 10.3390/ijms25041989 (PMC10888541; doi:10.3390/ijms25041989)
Supplement: Supplementary file 1 [file ijms-25-01989-s001.zip]

Archive with 1 entries (1 files):
- ijms-2804656-supplementary.pdf
